# Supplementary material for: Conserved alternative and antisense transcripts at the programmed cell death 2 locus
Source: BMC Genomics. 2007 Jan 18;8:20. doi: 10.1186/1471-2164-8-20 (PMC1800895; doi:10.1186/1471-2164-8-20)
Supplement: Additional file 1 — Primers used for RT-PCR, RACE and real-time PCR. The primer name, 5'-> 3' sequence and usage are noted. In QRT-PCR primer pairs, conditions of the reaction using the real-time PCR system (LightCycler, Roche) are noted in the brackets. Primer names beginning with "Ch" amplify chicken Pdcd2, Tbp genes. F, forward primer; R, reverse primer; alt., alternative. [file 1471-2164-8-20-S1.xls]

## Sheet: List1
Supplemental file 1
	Primer name	sequence (5’->3’)	used for
mouse primers	P5999F ATGGCAAAGCACGAATCC Real time PCR- Pdcd2- constitutive	ATGGCAAAGCACGAATCC	Real time PCR- Pdcd2- constitutive
	P6855R	GGTTTAATCCCTCTTCCATAC	Real time PCR- Pdcd2- constitutive
	(Real-time PCR conditions: annealing at 58 oC, product length 104 bp, 5Mm MgCl2)
	PdAltLIGF	GGCAAAGCACGAATCC	Real time PCR- Pdcd2- alternative
	PdAltLIGR	TGCTAGGGTAACATGATACAA	Real time PCR- Pdcd2- alternative
	( 57 oC, fluorescence measured at 82 oC, 321 bp, 3mM MgCl2)
	PdLIG2F	CCTGCGAGTTTTTCGTAA	Real time PCR- Pdcd2- both
	PdLIG2R	AGCCGCCAGTCTAATG	Real time PCR- Pdcd2- both
	( 56 oC, 219 bp, 4mM MgCl2)
	ANTLIGF	GGATTTGAGGCCCGAC	Real time PCR- Antisense-both- Pdcd2as1+2
	PdAltLIGR	TGCTAGGGTAACATGATACAA	Real time PCR- Antisense-both- Pdcd2as1+2
	(57 oC, fluorescence measure at 82 oC , 343 bp, 4mM MgCl2)
	LC1266F	CTCTTACCCAATAGCG	Real time PCR- Pdcd2as2
	LC1450R	CCTCCATCGAACTGTC	Real time PCR- Pdcd2as2
	(50 oC, 185 bp, 4mM MgCl2)
	STbpF	ATCCCAAGCGATTTGC	Real time PCR- Tbp- all
	STbpR	GCTCCCCACCATGTTC	Real time PCR- Tbp- all
	(61 oC, 206 bp, 4mM MgCl2)
	PsmbF Real time PCR- Psmb1	CGCTTCTTCCCTTACTATGTT	Real time PCR- Psmb1
	PsmbR	TTTCCTCCCTGATGCCCTCTT	Real time PCR- Psmb1
	(60 oC, 322bp, 3mM MgCl2)
	sGapdF	AATGTGTCCGTCGTGG	Real time PCR- Gapd
	sGapdR	CTGGTCCTCAGTGTAGCC	Real time PCR- Gapd
	(61oC, 120 bp, 4mM MgCl2)
	ActinF	GTCCACACCCGCCACCAGTTC	Real time PCR- Actin
	ActinR	TTCTCCATGTCGTCCCAGTTG	Real time PCR- Actin
	(62 oC, 275 bp, 3mM MgCl2)
mouse primers
	PPPF	CAACACACAGGGCAGCGAGTA	RT-PCR- Updcd2
	PPPR	CTCAGCCCGGATCAGA	RT-PCR- Updcd2
	RpA0F	TCAAGGGTCTGTGTGGGTTCG	RT-PCR- Updcd2
	RpA0R	GAAGAGAAAGGGGCAAGTAGG	RT-PCR- Updcd2
	RAE01	TGCAGTTAAAGGATGTTCAAA	3'RACE PCR- Updcd2
	B2T7L	AACCTAAACTGCTAACTTCTGC	RT-PCR- Updcd2
	Racer	AGGATCTACAACCGACACCCTAATC	5'GeneRACE PCR- Updcd2
	Racer1	TCGGATCCCCAGAAACAGTGA	5'GeneRACE PCR- Updcd2
	Racer2	CCCCCACTTCCCTCACTCCAACC	5'GeneRACE PCR- Updcd2
	Rpp21	GCACGAAACAAGATGGGAACC	RT-PCR- Updcd2
	RAC3A	GAAGGCGGGAGGCGGGGTCAGAT	3'RACE PCR- Updcd2
	RAC3	AAGCAGAAGTTAGCAGTTTAGGTTATT	3'RACE PCR- Updcd2
	LC642F	CGAGTATGGGAGCACC	Updcd2-specif. RT-PCR
	LC1268F	CTTACCCAATAGCGAA	Updcd2-specif. RT-PCR
	RP8F	TGCTTGGCCCCTATGACAT	RT-PCR- Pdcd2-Ex.2
	P2450F	AAGGAGCATCAGACATTAGAC	RT-PCR- Pdcd2-Ex.2
	RP8R	TGTACAAGCCTGCTTGTGTC	RT-PCR- Pdcd2-Ex.2
	RP8R1	TGCGGTGGAAGGCGTCGTC	RT-PCR- Pdcd2-Ex.1
	RP8U	GCAGCCGCCCCTGGTCCTGT	RT-PCR- Pdcd2-Ex.1
	RP8B	AATGCGTTGTTCCTTGGTAGC	RT-PCR- Pdcd2-Ex.2
	Rp8X	ATTWTGCCTGAGGTTGTGGAAA	RT-PCR- Pdcd2-Ex.3
	RP8L	CCCCCATGCTTCCTGTAACTTCAGA	RT-PCR- Pdcd2-Ex.3
	Rp8Y	AAWATKTGATCTTCCYTGGATTC	RT-PCR- Pdcd2-Ex.4
	RP8O	ATTTGTGTGGAAGCAGGATGT	RT-PCR- Pdcd2-Ex.6
	ARP8	AAAATACCCCTTGAACCAGAGC	RT-PCR- Pdcd2-Ex.4
	P6920R	CACCACACGGGCAATCTG	RT-PCR- Pdcd2-Ex.5
	RP8E	GGAATTCGATGCTTCTGCCGAGTCTG	RT-PCR- Pdcd2-Ex.6
	Rp23	AGGCACCACCACTACGAG	RT-PCR- Pdcd2-intron 2 , Pdcd2as2
	RpGGG	CTTCGCTAATCTAAAACACAA	RT-PCR- Pdcd2-intron 2 , Pdcd2as2
	Rp34	CACCCAGCGACACACTTT	RT-PCR- Pdcd2-intron 3, Pdcd2as2
	RpAI2	TGGTTGATGGCTCAGGACT	RT-PCR- Pdcd2-intron 3, Pdcd2as2
	RpAI3	AGTTACGTCCAGGTAGTTCC	RT-PCR- Pdcd2-intron 3, Pdcd2as2
	Rp45	GGAAAAACACTCTGAAGCC	RT-PCR- Pdcd2-intron 4, Pdcd2as2
	RpAI4F	AATGTCAAGTTTTCCTAAGTT	RT-PCR- Pdcd2-intron 4, Pdcd2as2
	RpAI4R	ATTGGCTTCAGAGTGTTTTTC	RT-PCR- Pdcd2-intron 4, Pdcd2as2
	RpA6	CAGGCAAAACATAAATAGAC	3'RACE PCR- Pdcd2as1
	RpA7	GAAAGTTCTAAATGCCAAGG	3'RACE PCR- Pdcd2-alt.
	RP8ar	TTTCCTGAGTCAGTTTCTACAT	3'RACE PCR- Pdcd2-alt.
	RP8au	GTTAATGGTCTTTCCAGTTGTC	3'RACE PCR- Pdcd2-alt
	P8523R	TTCACTTTCCTCTGTCAACCT	RT-PCR- Pdcd2as1, Pdcd2as2, Pdcd2-alt.
	RANSF2	GCACAGCATTTCCCCACCTCTACA	RT-PCR- Pdcd2as1, Pdcd2as2
	ZAP66	AAGGGCTTTACTCTGGATG	RT-PCR- Tbp-Pdcd2 intergenic region
	ZAPR1A	TTGATTGCATTTGAACACTAA	RT-PCR- Tbp-Pdcd2 intergenic region
	ANT51	ACAGAAAGAAAGAAAACAAGCAAGGTAC	RT-PCR- Tbp-Pdcd2 intergenic region
	ANT52	AGAAAAAACAGAATTACTACTTATCAAC	RT-PCR- Tbp-Pdcd2 intergenic region
	ZAPR3	GAAAAATACCGAAACATACG	RT-PCR- Tbp-Pdcd2 intergenic region
	ZALTF2B	CATCCTAGTCCACCACCTCAC	RT-PCR- Tbp-Pdcd2 intergenic region
	TF33	TTTTGTCATGGCTGTTTTCT	RT-PCR- Tbp-Pdcd2 intergenic region
	TB3	TTTAGATATAATGCCTGAGACCA	RT-PCR- Tbp-Pdcd2 intergenic region
	TB11818R	ACTGCTGTTGGTGATTGTTG	3'RACE PCR- Tbp
	ANT13216R	CTGGATTAATCTACAGAATGATCAA	RT-PCR- Tbp- Ex.7
	ANT15303R	AGAATAAGAGAGCCACGGACAAC	RT-PCR- Tbp- Ex.5
	Tbp2F	AGTAGCAGCACAGAGCAAGCA	RT-PCR- Tbp- Ex.8
	Tbp2R	GACCCACCAGCAGTTCAGTAG	RT-PCR- Tbp- Ex.6
chicken primers
	Ch26031F	AAACTAACCCAAATGTAACCA	RT-PCR- Pdcd2-Tbp intergenic region
	Ch26090R	GCAAAGCCAGCCGTAACTA	RT-PCR- Pdcd2-Tbp intergenic region
	Ch26918R	AACAAAGCCTGCCCTGA	RT-PCR- Pdcd2-Tbp intergenic region
	Ch23345F	CAGCAAGGAAGTACGCAAGAG	RACE+RT-PCR- Tbp Ex.6
	Ch24843F	TCCGGAAGACAACGTAACAGT	RACE+RT-PCR- Tbp Ex.8
	Ch30041R	GACGCAGAGCCAGACCATAAC	RACE+RT-PCR- Pdcd2 Ex.3
	Ch30890R	GCCTTCCACCGCACTCTC	RACE+RT-PCR- Pdcd2 Ex.1
	Ch28865F	GCCATTGCTTCCAACGTCTC	RT-PCR- Pdcd2 Ex.4
	Ch28345R	GATATCCCAAGTTGCTCATGT	RT-PCR- Pdcd2 Ex.5
	Ch27405F	TAAAGCGTAAGAAAGAGGTTG	RT-PCR- Pdcd2 Ex.6
	ChAltPdF	TAGCAGTGTGGATCCTGAA	RT-PCR- alt.Pdcd2 specific
	ChAltPdR	TGCAGATGCGTTGAA	RT-PCR- Pdcd2 Ex.6
